# Supplementary material for: 2-(2-Hydroxy­benzyl­ideneamino)benzonitrile
Source: Acta Crystallogr Sect E Struct Rep Online. 2008 May 10;64(Pt 6):o1047. doi: 10.1107/S160053680801163X (PMC2961580; doi:10.1107/S160053680801163X)
Supplement: Supplementary file 2 [file e-64-o1047-Isup2.hkl]

# 
# h,k,l, Fc-squared, Fo-squared, sigma(Fo-squared) and status flag 
# 
data_I
_shelx_title ' 1 in P2(1)' 
_shelx_refln_list_code          4 
_shelx_F_calc_maximum       69.89 
_exptl_crystal_F_000       232.00 
_reflns_d_resolution_high  0.8114 
 
loop_ 
 _symmetry_equiv_pos_as_xyz 
 'x, y, z' 
 '-x, y+1/2, -z' 
 
_cell_length_a     4.7667 
_cell_length_b    16.1900 
_cell_length_c     7.6714 
_cell_angle_alpha  90.000 
_cell_angle_beta   93.297 
_cell_angle_gamma  90.000 
 
_shelx_F_squared_multiplier     1.000 
 
loop_ 
 _refln_index_h 
 _refln_index_k 
 _refln_index_l 
 _refln_F_squared_calc 
 _refln_F_squared_meas 
 _refln_F_squared_sigma 
 _refln_observed_status 
   1   0   0       10.52       10.92      0.86 o 
   2   0   0       86.30       75.77      5.01 o 
   3   0   0       35.40       34.42      5.20 o 
   4   0   0        7.15        2.82      4.35 o 
   5   0   0        0.23        0.00      3.29 o 
   1   1   0      143.57      133.23      1.70 o 
   2   1   0      224.16      213.70      5.62 o 
   3   1   0      129.63      115.60      6.05 o 
   4   1   0       19.25       29.09      4.53 o 
   5   1   0        0.75        0.37      2.36 o 
   1   2   0     1902.46     1683.21     27.75 o 
   2   2   0       69.35       66.54      4.10 o 
   3   2   0      126.84      133.47      5.04 o 
   4   2   0       20.15       29.85      4.68 o 
   5   2   0        1.37        0.51      2.25 o 
   1   3   0     4793.34     4519.86     83.25 o 
   2   3   0      413.51      452.60     10.59 o 
   3   3   0       12.92       15.24      1.79 o 
   4   3   0       14.62       28.85      4.83 o 
   5   3   0        5.88        2.26      3.22 o 
   0   4   0     1078.90     1167.41     37.87 o 
   1   4   0     4883.99     4808.58     95.20 o 
   2   4   0      160.65      183.96      5.00 o 
   3   4   0       35.33       34.96      4.28 o 
   4   4   0       11.14        8.59      4.81 o 
   5   4   0        9.48        7.32      3.93 o 
   1   5   0       61.67       66.46      2.71 o 
   2   5   0        8.49        8.17      1.44 o 
   3   5   0        6.46        6.95      1.77 o 
   4   5   0        4.33        8.46      3.73 o 
   5   5   0        2.11        3.67      3.76 o 
   0   6   0      164.24      158.18      4.85 o 
   1   6   0      393.44      392.07      8.28 o 
   2   6   0      849.28      833.45     20.83 o 
   3   6   0       13.55       21.37      2.55 o 
   4   6   0        5.34        2.67      1.80 o 
   5   6   0       17.99       15.42      7.86 o 
   1   7   0       77.27       83.08      2.25 o 
   2   7   0      842.70      795.42     20.47 o 
   3   7   0        5.14        4.39      1.12 o 
   4   7   0       11.32       11.02      3.11 o 
   5   7   0        2.39        2.45      3.42 o 
   0   8   0      130.04      151.35     10.69 o 
   1   8   0      297.61      343.20     10.88 o 
   2   8   0       38.53       41.29      3.29 o 
   3   8   0        6.39        6.38      2.00 o 
   4   8   0       15.17       15.90      3.07 o 
   5   8   0        1.64        2.76      3.41 o 
   1   9   0       34.78       40.84      2.76 o 
   2   9   0        1.77        3.44      1.81 o 
   3   9   0       75.37       70.47      3.86 o 
   4   9   0        3.78        4.51      2.23 o 
   5   9   0        0.56        0.00      3.22 o 
   0  10   0      553.70      493.82     28.49 o 
   1  10   0       11.24       11.31      1.62 o 
   2  10   0        6.57        9.63      2.04 o 
   3  10   0      153.00      131.47      6.41 o 
   4  10   0        3.07        3.63      2.14 o 
   5  10   0        0.72        0.00      4.44 o 
   1  11   0       26.66       25.61      4.40 o 
   2  11   0        7.92       10.37      2.64 o 
   3  11   0        3.42        1.38      1.88 o 
   4  11   0        2.90        2.23      2.77 o 
   0  12   0       89.67       88.59     29.08 o 
   1  12   0        9.27       17.15      4.12 o 
   2  12   0        9.89        9.00      3.30 o 
   3  12   0       18.21       15.51      2.81 o 
   4  12   0       17.87       25.28      7.23 o 
   1  13   0       40.38       52.42      5.99 o 
   2  13   0        1.96        2.48      1.74 o 
   3  13   0        3.25        0.36      1.42 o 
   4  13   0       14.55       18.70      5.07 o 
   0  14   0       12.05       17.46      5.89 o 
   1  14   0       18.52       21.13      4.39 o 
   2  14   0       11.14        7.07      2.39 o 
   3  14   0        2.18        3.07      2.19 o 
   4  14   0        9.01        7.83      5.10 o 
   1  15   0       19.76       15.92      5.47 o 
   2  15   0       12.19       15.72      6.87 o 
   3  15   0        2.45        1.60      2.09 o 
   0  16   0        2.69        6.51      6.20 o 
   1  16   0        0.92        0.00      2.30 o 
   2  16   0        0.69        2.89      2.82 o 
   3  16   0        0.74        4.62      5.78 o 
   1  17   0        4.69        2.39      3.05 o 
   2  17   0        5.51        7.22      4.01 o 
   3  17   0        0.81        5.87      4.65 o 
   0  18   0        3.70       11.14      6.56 o 
   1  18   0        5.49        5.30      3.73 o 
   2  18   0        6.93        3.79      3.48 o 
   1  19   0        0.97        2.53      3.39 o 
  -5   0   1        0.55        1.03      3.62 o 
  -4   0   1       18.56       21.32      5.66 o 
  -3   0   1      172.00      162.32      5.67 o 
  -2   0   1      210.01      218.19     12.59 o 
  -1   0   1      683.93      632.55     16.57 o 
   1   0   1      734.25      645.49     12.01 o 
   2   0   1       44.05       44.80      2.87 o 
   3   0   1      201.47      176.61     12.43 o 
   4   0   1       11.25       16.41      8.80 o 
   5   0   1        0.05        2.71      4.06 o 
  -5   1   1        3.00        7.98      3.51 o 
  -4   1   1        9.02        8.49      3.74 o 
  -3   1   1        6.99        7.13      1.62 o 
  -2   1   1        2.55        3.00      0.72 o 
  -1   1   1      423.38      406.72      8.35 o 
   1   1   1      203.75      197.67      3.32 o 
   2   1   1       23.41       25.19      2.11 o 
   3   1   1       81.55       75.80      2.91 o 
   4   1   1       12.69       11.95      3.28 o 
   5   1   1        2.44        1.55      2.74 o 
  -5   2   1        3.76        5.04      3.23 o 
  -4   2   1        2.85        5.60      2.76 o 
  -3   2   1       42.15       42.81      2.64 o 
  -2   2   1      134.18      138.40      3.58 o 
  -1   2   1      756.12      752.02     28.82 o 
   0   2   1      506.04      454.44      5.46 o 
   1   2   1     1505.05     1439.04     23.90 o 
   2   2   1       41.08       41.98      1.41 o 
   3   2   1       37.97       35.88      2.23 o 
   4   2   1       26.24       26.69      4.03 o 
   5   2   1        0.01        0.00      2.71 o 
  -5   3   1        1.58        3.82      3.41 o 
  -4   3   1       13.54       16.42      3.93 o 
  -3   3   1        8.29       13.93      2.05 o 
  -2   3   1       74.15       76.87      3.70 o 
  -1   3   1      731.07      787.64     28.02 o 
   0   3   1      925.72      902.31     12.67 o 
   1   3   1      914.02      871.77     17.60 o 
   2   3   1       75.16       74.48      3.27 o 
   3   3   1        6.39       10.39      1.56 o 
   4   3   1       17.76       20.33      3.96 o 
   5   3   1        2.81        1.57      2.87 o 
  -5   4   1       15.25       19.49      5.40 o 
  -4   4   1        6.40        6.94      3.16 o 
  -3   4   1       27.71       27.42      2.66 o 
  -2   4   1      471.38      522.99     12.73 o 
  -1   4   1      549.71      564.83     12.66 o 
   0   4   1       47.61       45.76      1.65 o 
   1   4   1      657.13      650.99     13.02 o 
   2   4   1      226.75      249.86      9.84 o 
   3   4   1       13.91       14.25      2.05 o 
   4   4   1       13.42       15.43      3.89 o 
   5   4   1        2.47        3.13      3.18 o 
  -5   5   1       10.50        8.93      4.24 o 
  -4   5   1        1.05        3.49      2.07 o 
  -3   5   1       10.03        9.12      1.99 o 
  -2   5   1       48.10       47.74      2.32 o 
  -1   5   1       65.45       62.05      2.34 o 
   0   5   1      284.22      270.13      5.36 o 
   1   5   1      122.36      122.91      3.75 o 
   2   5   1      538.96      583.74     16.00 o 
   3   5   1        3.26        2.86      1.91 o 
   4   5   1        0.61        0.00      2.70 o 
   5   5   1       11.00        9.15      4.41 o 
  -5   6   1        0.69        1.94      3.68 o 
  -4   6   1        2.13        0.07      2.02 o 
  -3   6   1        0.24        4.06      1.71 o 
  -2   6   1      244.40      249.58      8.51 o 
  -1   6   1      114.29      126.98      3.77 o 
   0   6   1      187.02      180.91      3.96 o 
   1   6   1       12.40       13.38      1.27 o 
   2   6   1      300.37      319.49     10.63 o 
   3   6   1       10.75       16.60      2.36 o 
   4   6   1        2.95        2.52      1.94 o 
   5   6   1        1.33        0.00      3.02 o 
  -5   7   1        0.62        0.00      2.90 o 
  -4   7   1       23.02       22.74      3.16 o 
  -3   7   1       11.90       13.10      2.45 o 
  -2   7   1       86.74       83.83      3.82 o 
  -1   7   1      248.37      264.08      6.74 o 
   0   7   1        2.37        4.78      1.45 o 
   1   7   1      247.13      241.93      6.25 o 
   2   7   1      223.31      226.42      7.02 o 
   3   7   1        1.62        5.20      1.48 o 
   4   7   1        1.54        6.00      2.46 o 
   5   7   1        3.27        4.53      3.91 o 
  -5   8   1        1.13        3.49      3.51 o 
  -4   8   1       27.10       25.37      3.61 o 
  -3   8   1       22.98       23.31      2.62 o 
  -2   8   1       61.46       69.02      3.96 o 
  -1   8   1      241.88      265.61      6.86 o 
   0   8   1        8.56        8.43      1.34 o 
   1   8   1      118.52      120.96      3.86 o 
   2   8   1       47.19       41.85      3.56 o 
   3   8   1       41.88       38.23      5.30 o 
   4   8   1        1.18        2.49      1.98 o 
   5   8   1        0.09        0.00      3.55 o 
  -5   9   1        0.89        2.38      3.09 o 
  -4   9   1       11.31       16.64      3.27 o 
  -3   9   1       45.75       41.21      3.41 o 
  -2   9   1        8.14       11.73      2.49 o 
  -1   9   1       25.35       25.26      2.02 o 
   0   9   1      132.72      131.50      4.27 o 
   1   9   1        3.93        8.59      4.33 o 
   2   9   1        0.69        1.47      1.45 o 
   3   9   1       70.63       65.30      4.11 o 
   4   9   1        4.90        6.29      3.01 o 
   5   9   1        0.78        8.97      6.43 o 
  -5  10   1        0.82        7.47      5.17 o 
  -4  10   1        1.53        1.61      2.20 o 
  -3  10   1        2.64        6.60      1.81 o 
  -2  10   1        6.57        6.36      1.24 o 
  -1  10   1        7.56        6.90      1.64 o 
   0  10   1       18.98       18.41      2.09 o 
   1  10   1        6.87        9.90      1.83 o 
   2  10   1       25.01       26.90      2.17 o 
   3  10   1       75.70       77.06      4.58 o 
   4  10   1        1.37        1.02      1.68 o 
   5  10   1        0.78        0.00      4.20 o 
  -4  11   1        1.66        7.00      3.79 o 
  -3  11   1       87.89       73.74      5.44 o 
  -2  11   1        6.23        3.89      1.76 o 
  -1  11   1        6.46        8.07      1.87 o 
   0  11   1      158.57      143.15      8.72 o 
   1  11   1        7.78       10.42      1.82 o 
   2  11   1        5.36       11.63      5.55 o 
   3  11   1       18.22       20.80      3.88 o 
   4  11   1        3.03       10.23      4.17 o 
  -4  12   1        4.89        2.94      3.27 o 
  -3  12   1        6.14        1.31      1.63 o 
  -2  12   1       19.16       25.50      3.31 o 
  -1  12   1        0.60        0.00      2.30 o 
   0  12   1        0.37        0.00      1.98 o 
   1  12   1       41.35       40.08      3.36 o 
   2  12   1        0.32        3.95      2.01 o 
   3  12   1        9.39        6.93      2.48 o 
   4  12   1       11.23       16.88      7.25 o 
  -4  13   1        4.94        6.60      3.88 o 
  -3  13   1        1.93        0.04      3.11 o 
  -2  13   1        4.24        4.40      2.01 o 
  -1  13   1        8.00        8.93      3.90 o 
   0  13   1        8.46       12.32      3.68 o 
   1  13   1        4.50        5.22      2.27 o 
   2  13   1        1.14        0.00      2.16 o 
   3  13   1        0.27        4.02      2.25 o 
   4  13   1       14.36        9.18      6.33 o 
  -4  14   1        4.32        0.59      2.95 o 
  -3  14   1        7.82       11.23      4.05 o 
  -2  14   1       14.43       11.29      2.70 o 
  -1  14   1       11.37       17.91      4.24 o 
   0  14   1        9.78        9.95      3.79 o 
   1  14   1       31.17       31.06      5.04 o 
   2  14   1        0.19        0.61      1.65 o 
   3  14   1        1.38        5.40      2.64 o 
   4  14   1        7.52        7.93      5.97 o 
  -3  15   1        0.32        1.68      2.25 o 
  -2  15   1       15.05       14.62      4.19 o 
  -1  15   1        3.76        2.94      2.79 o 
   0  15   1        8.39       10.91      4.06 o 
   1  15   1        3.80        9.99      4.00 o 
   2  15   1        0.06        0.94      3.03 o 
   3  15   1        0.09        6.15      4.35 o 
  -3  16   1        0.64        2.05      3.81 o 
  -2  16   1        5.31        4.25      3.25 o 
  -1  16   1        3.82        8.53      5.83 o 
   0  16   1        8.29       10.74      4.23 o 
   1  16   1        0.40        0.00      3.43 o 
   2  16   1       13.44        9.27      4.73 o 
   3  16   1        0.12        4.45      4.41 o 
  -3  17   1        0.01        5.46      5.51 o 
  -2  17   1        5.78        8.30      4.03 o 
  -1  17   1       15.86       15.97      4.84 o 
   0  17   1        2.65        3.92      3.40 o 
   1  17   1        0.08        0.00      3.02 o 
   2  17   1        2.48        5.65      5.44 o 
  -2  18   1        0.09        0.00      2.76 o 
  -1  18   1        0.95        9.85      4.84 o 
   0  18   1        0.37        0.03      4.54 o 
   1  18   1        0.93        6.07      3.94 o 
   2  18   1        2.10       11.86      4.45 o 
  -1  19   1       11.02       10.31      5.20 o 
   0  19   1        1.56        0.00      3.92 o 
   1  19   1        1.12       11.05      7.34 o 
  -5   0   2        0.14        1.80      3.65 o 
  -4   0   2        0.07        3.28      3.38 o 
  -3   0   2        1.41        1.28      1.11 o 
  -2   0   2       49.96       51.83      4.20 o 
  -1   0   2      110.61      118.98      4.03 o 
   0   0   2       89.70       81.01      6.24 o 
   1   0   2      332.89      320.85     12.51 o 
   2   0   2       44.56       44.97      2.67 o 
   3   0   2        0.00        1.76      0.97 o 
   4   0   2       11.02       13.49      4.82 o 
   5   0   2       19.41       22.61      7.12 o 
  -5   1   2       40.16       35.02      5.95 o 
  -4   1   2        1.39        1.77      3.26 o 
  -3   1   2        4.00        3.69      1.66 o 
  -2   1   2       77.79       76.95      3.23 o 
  -1   1   2      490.87      497.06      9.63 o 
   0   1   2       82.00       74.76      1.91 o 
   1   1   2      383.83      403.60      9.39 o 
   2   1   2      126.16      122.10      4.13 o 
   3   1   2       10.04       11.58      2.24 o 
   4   1   2        8.20       12.46      3.25 o 
   5   1   2        1.55        0.84      2.65 o 
  -5   2   2        0.19        0.00      2.87 o 
  -4   2   2       21.85       21.26      3.97 o 
  -3   2   2       25.71       24.66      2.09 o 
  -2   2   2       18.55       17.17      2.08 o 
  -1   2   2      141.50      144.34      4.15 o 
   0   2   2      344.23      343.66     10.67 o 
   1   2   2      362.23      341.08      7.39 o 
   2   2   2      148.32      147.16      9.70 o 
   3   2   2        0.37        0.00      0.61 o 
   4   2   2       49.69       53.96      5.76 o 
   5   2   2       20.04       27.47      5.35 o 
  -5   3   2        2.47        0.00      2.71 o 
  -4   3   2       28.35       25.39      3.03 o 
  -3   3   2       21.85       20.66      2.80 o 
  -2   3   2       48.88       49.16      2.41 o 
  -1   3   2       59.26       62.90      3.86 o 
   0   3   2      148.13      139.58      3.33 o 
   1   3   2      175.52      175.17      4.59 o 
   2   3   2        8.64        9.97      1.45 o 
   3   3   2        1.61        0.00      1.92 o 
   4   3   2       18.99       20.82      3.93 o 
   5   3   2        3.00        0.82      2.70 o 
  -5   4   2        0.51        1.13      3.11 o 
  -4   4   2       12.78       18.29      4.43 o 
  -3   4   2       10.68       12.20      3.67 o 
  -2   4   2        8.73        9.94      1.48 o 
  -1   4   2       16.34       15.04      1.60 o 
   0   4   2     1215.67     1175.35     29.46 o 
   1   4   2       18.58       20.91      1.49 o 
   2   4   2       22.07       22.30      1.82 o 
   3   4   2       29.42       28.62      2.81 o 
   4   4   2        5.49        2.76      2.40 o 
   5   4   2        2.68        4.42      3.47 o 
  -5   5   2        4.82        4.66      3.94 o 
  -4   5   2        7.42       11.11      2.49 o 
  -3   5   2       16.04       18.17      2.00 o 
  -2   5   2       86.92       83.32      4.08 o 
  -1   5   2       71.38       65.66      2.57 o 
   0   5   2      203.98      208.13      6.00 o 
   1   5   2       19.54       16.49      1.51 o 
   2   5   2       50.81       52.32      2.68 o 
   3   5   2      122.29      122.45      5.03 o 
   4   5   2        4.35        6.46      3.00 o 
   5   5   2        7.11        3.84      3.46 o 
  -5   6   2        1.75        9.09      4.24 o 
  -4   6   2        2.01        0.03      2.39 o 
  -3   6   2       28.45       31.03      2.63 o 
  -2   6   2        5.58        3.86      1.63 o 
  -1   6   2       54.25       53.69      2.54 o 
   0   6   2       52.86       52.47      2.25 o 
   1   6   2       56.10       53.52      2.60 o 
   2   6   2        3.22        6.67      1.86 o 
   3   6   2       46.67       49.12      3.62 o 
   4   6   2       15.65       12.31      2.64 o 
   5   6   2        0.98        0.72      3.02 o 
  -5   7   2        0.23        2.75      3.19 o 
  -4   7   2        3.60        0.46      3.36 o 
  -3   7   2       19.33       24.10      2.64 o 
  -2   7   2        0.75        1.48      1.19 o 
  -1   7   2       35.14       33.35      2.11 o 
   0   7   2       48.13       49.57      2.26 o 
   1   7   2       87.07       89.00      3.56 o 
   2   7   2       42.06       42.33      4.02 o 
   3   7   2       32.98       30.26      2.66 o 
   4   7   2        0.86        0.07      1.75 o 
   5   7   2        0.03        0.00      2.81 o 
  -5   8   2        0.13        2.06      3.33 o 
  -4   8   2       13.64       15.37      4.31 o 
  -3   8   2       12.97       12.54      2.30 o 
  -2   8   2        3.29        3.55      1.83 o 
  -1   8   2      291.24      295.29      8.73 o 
   0   8   2       21.36       21.76      1.69 o 
   1   8   2       33.12       34.98      2.79 o 
   2   8   2       95.41       92.34      5.10 o 
   3   8   2       37.70       35.57      2.91 o 
   4   8   2       16.72       17.01      3.56 o 
   5   8   2        1.03        0.00      3.31 o 
  -5   9   2        2.11        0.41      2.84 o 
  -4   9   2        4.36        3.39      2.53 o 
  -3   9   2        3.97        2.32      1.99 o 
  -2   9   2       19.74       20.77      2.64 o 
  -1   9   2       27.35       27.78      2.11 o 
   0   9   2        7.92       11.28      1.40 o 
   1   9   2       29.18       28.74      2.01 o 
   2   9   2      102.75      105.32      5.19 o 
   3   9   2       15.29       18.74      2.55 o 
   4   9   2        1.08        1.23      1.85 o 
   5   9   2        0.49        3.92      5.04 o 
  -4  10   2        0.42        2.91      2.35 o 
  -3  10   2        2.96        4.95      1.93 o 
  -2  10   2        2.19        7.09      3.76 o 
  -1  10   2        9.74       10.79      2.08 o 
   0  10   2        2.37        0.00      1.05 o 
   1  10   2       21.12       24.41      2.70 o 
   2  10   2       81.15       81.87      4.57 o 
   3  10   2        7.07        6.73      1.78 o 
   4  10   2        1.64        4.51      2.48 o 
  -4  11   2        0.75        8.54      3.92 o 
  -3  11   2        3.06        4.45      2.63 o 
  -2  11   2       72.44       72.52      4.57 o 
  -1  11   2        1.54        2.15      1.04 o 
   0  11   2        5.50        7.08      1.91 o 
   1  11   2       58.50       58.87      4.39 o 
   2  11   2       11.04        7.82      2.37 o 
   3  11   2       18.47       17.26      3.11 o 
   4  11   2        4.05        5.34      3.43 o 
  -4  12   2        0.70        0.99      2.69 o 
  -3  12   2        8.93        7.45      3.24 o 
  -2  12   2       11.71       11.94      2.57 o 
  -1  12   2        5.18        6.30      2.53 o 
   0  12   2        5.93        6.41      2.19 o 
   1  12   2       85.22       84.37      5.79 o 
   2  12   2       16.95       19.73      3.03 o 
   3  12   2        0.27        3.05      2.36 o 
   4  12   2       13.08       14.47      5.57 o 
  -4  13   2        4.14        9.11      4.00 o 
  -3  13   2        0.82        5.60      4.40 o 
  -2  13   2        6.81       12.04      2.53 o 
  -1  13   2        4.78        7.38      4.14 o 
   0  13   2        3.14        6.14      3.60 o 
   1  13   2       74.03       67.12      4.93 o 
   2  13   2        3.78        7.55      4.06 o 
   3  13   2        0.35        0.00      1.67 o 
   4  13   2        5.33        8.33      4.16 o 
  -4  14   2        0.12        3.88      3.55 o 
  -3  14   2        3.67        5.26      2.78 o 
  -2  14   2       11.13       13.80      2.97 o 
  -1  14   2       13.83       20.07      4.26 o 
   0  14   2       43.04       39.08      5.74 o 
   1  14   2        0.75        0.00      2.87 o 
   2  14   2        0.59        1.45      3.01 o 
   3  14   2        0.63        0.00      2.26 o 
  -3  15   2        4.99        7.05      3.24 o 
  -2  15   2        2.26        3.21      3.09 o 
  -1  15   2        2.53        6.93      5.95 o 
   0  15   2       43.18       39.71      6.09 o 
   1  15   2       13.95       18.12      4.69 o 
   2  15   2        0.66        0.00      3.15 o 
   3  15   2        3.90        5.66      3.49 o 
  -3  16   2        3.72        6.62      5.20 o 
  -2  16   2        0.92        0.86      2.81 o 
  -1  16   2        2.57        0.00      3.95 o 
   0  16   2       20.05       22.67      5.37 o 
   1  16   2        6.83       10.38      5.81 o 
   2  16   2        0.84        0.00      3.14 o 
   3  16   2        5.45        9.52      5.34 o 
  -2  17   2        0.21        5.42      3.57 o 
  -1  17   2        1.13        2.06      3.22 o 
   0  17   2       15.65       13.71      4.99 o 
   1  17   2        0.36        0.00      3.52 o 
   2  17   2        3.03        6.58      5.46 o 
  -2  18   2        0.54        5.25      4.12 o 
  -1  18   2       28.61       24.05      6.19 o 
   0  18   2        6.16        3.05      3.78 o 
   1  18   2        1.18        1.72      3.32 o 
   2  18   2        0.66        1.18      3.25 o 
  -1  19   2        6.78        3.73      3.95 o 
   0  19   2        0.57        5.19      7.47 o 
   1  19   2        1.67        6.15      5.15 o 
  -5   0   3      143.55      144.25     18.35 o 
  -4   0   3       14.32       15.65      4.82 o 
  -3   0   3        1.98        4.92      3.22 o 
  -2   0   3       66.61       68.14      4.02 o 
  -1   0   3       15.78       16.85      1.36 o 
   0   0   3        1.81        0.00      1.85 o 
   1   0   3      234.95      252.86      9.03 o 
   2   0   3        0.92        2.78      1.33 o 
   3   0   3        0.15        1.02      1.37 o 
   4   0   3        3.05        3.02      3.68 o 
   5   0   3       47.04       46.87      9.82 o 
  -5   1   3        4.07        5.97      5.25 o 
  -4   1   3        6.05        7.19      2.81 o 
  -3   1   3        9.66       10.25      1.47 o 
  -2   1   3      283.92      297.48      8.31 o 
  -1   1   3      280.86      301.98     10.24 o 
   0   1   3       47.36       41.81      1.34 o 
   1   1   3      409.76      430.75     10.20 o 
   2   1   3       95.63      100.67      3.67 o 
   3   1   3       10.34       12.23      2.04 o 
   4   1   3       12.85       21.49      4.10 o 
   5   1   3       20.74       22.98      5.24 o 
  -5   2   3        5.79        6.65      3.78 o 
  -4   2   3       51.29       42.96      3.87 o 
  -3   2   3       27.58       22.89      2.50 o 
  -2   2   3      258.26      290.24      8.61 o 
  -1   2   3      388.64      430.32      9.79 o 
   0   2   3       55.73       52.78      1.72 o 
   1   2   3      192.55      200.86      5.52 o 
   2   2   3      286.46      301.34      8.86 o 
   3   2   3       14.19       15.57      1.73 o 
   4   2   3       76.27       82.03      7.84 o 
   5   2   3        3.80        4.74      3.51 o 
  -5   3   3        0.77        7.28      4.31 o 
  -4   3   3      103.20      101.29      6.50 o 
  -3   3   3      124.60      127.00      5.54 o 
  -2   3   3       24.91       23.56      1.89 o 
  -1   3   3      193.35      214.26      6.03 o 
   0   3   3       63.56       61.88      2.14 o 
   1   3   3      174.78      178.99     11.20 o 
   2   3   3       61.34       59.92      3.43 o 
   3   3   3        6.48        8.27      1.47 o 
   4   3   3       74.17       83.04     11.27 o 
   5   3   3        7.06        9.72      4.51 o 
  -5   4   3        4.04        7.51      6.18 o 
  -4   4   3       71.49       68.87      5.62 o 
  -3   4   3       46.35       47.46      3.16 o 
  -2   4   3       28.00       29.14      2.67 o 
  -1   4   3       15.39       19.71      1.56 o 
   0   4   3      463.31      481.33     21.76 o 
   1   4   3       35.25       35.02      2.94 o 
   2   4   3        1.80        2.50      1.10 o 
   3   4   3      100.40       95.58      4.49 o 
   4   4   3       16.81       21.23      4.43 o 
   5   4   3        1.62        2.89      3.23 o 
  -5   5   3        1.96        3.84      4.44 o 
  -4   5   3        6.44        4.43      2.51 o 
  -3   5   3       16.54       19.29      2.38 o 
  -2   5   3       45.11       49.21      2.99 o 
  -1   5   3       46.59       47.34      3.04 o 
   0   5   3       55.29       56.75      3.70 o 
   1   5   3      109.66      126.12      6.05 o 
   2   5   3        5.86       11.18      2.04 o 
   3   5   3       73.17       72.53      4.26 o 
   4   5   3        8.97       15.07      5.21 o 
   5   5   3        0.19        0.00      2.62 o 
  -5   6   3        0.65        6.24      3.80 o 
  -4   6   3       19.04       21.80      3.51 o 
  -3   6   3      226.03      221.20      9.61 o 
  -2   6   3       48.82       49.48      3.09 o 
  -1   6   3       62.49       59.10      2.85 o 
   0   6   3      457.31      505.63     14.88 o 
   1   6   3        5.60        8.15      1.43 o 
   2   6   3        2.70        2.96      1.29 o 
   3   6   3      293.45      270.13     10.65 o 
   4   6   3       11.95       15.40      4.85 o 
   5   6   3        0.13        1.66      3.15 o 
  -5   7   3        0.49        1.44      3.69 o 
  -4   7   3        7.50        8.09      3.10 o 
  -3   7   3      154.21      150.45      7.45 o 
  -2   7   3       32.09       30.70      3.08 o 
  -1   7   3       66.45       71.51      3.66 o 
   0   7   3       24.03       21.05      2.14 o 
   1   7   3        1.40        2.32      1.40 o 
   2   7   3       15.76       16.07      2.08 o 
   3   7   3       41.02       45.01      3.49 o 
   4   7   3        4.33        3.54      2.14 o 
   5   7   3        0.10        1.35      3.19 o 
  -5   8   3        0.61        0.00      2.51 o 
  -4   8   3        6.23        4.93      2.62 o 
  -3   8   3       18.66       17.77      6.08 o 
  -2   8   3       14.60       15.10      2.11 o 
  -1   8   3      121.19      131.94      6.26 o 
   0   8   3       58.66       58.21      2.97 o 
   1   8   3       36.61       39.03      2.88 o 
   2   8   3      111.29      110.25      6.29 o 
   3   8   3        1.16        2.61      1.92 o 
   4   8   3       10.63        9.61      2.83 o 
  -5   9   3        0.16        0.00      4.42 o 
  -4   9   3       10.59       11.93      3.11 o 
  -3   9   3        0.79        0.00      2.76 o 
  -2   9   3      118.05      116.30      6.02 o 
  -1   9   3        8.01       11.66      2.53 o 
   0   9   3        3.87        6.03      1.51 o 
   1   9   3       28.14       32.08      2.49 o 
   2   9   3      317.64      299.70     11.52 o 
   3   9   3       20.41       25.77      2.90 o 
   4   9   3        4.33        2.03      2.18 o 
  -4  10   3        0.63        1.32      2.23 o 
  -3  10   3        3.25        4.06      1.80 o 
  -2  10   3      224.22      214.51     10.92 o 
  -1  10   3       40.24       34.77      3.61 o 
   0  10   3       10.84       11.21      1.80 o 
   1  10   3        2.84        5.44      3.34 o 
   2  10   3       52.34       41.17      3.24 o 
   3  10   3       15.68       18.88      3.13 o 
   4  10   3        6.43        5.55      2.77 o 
  -4  11   3        1.42        4.89      3.81 o 
  -3  11   3        0.55        1.28      1.92 o 
  -2  11   3        8.21       10.28      2.29 o 
  -1  11   3       20.64       19.31      2.56 o 
   0  11   3        0.28        0.26      1.05 o 
   1  11   3       60.61       58.56      4.02 o 
   2  11   3        3.87        2.80      1.88 o 
   3  11   3        2.07        3.14      2.14 o 
   4  11   3        0.26        2.48      3.39 o 
  -4  12   3        1.45        1.64      3.84 o 
  -3  12   3        7.39       10.98      2.91 o 
  -2  12   3       14.97       20.33      3.36 o 
  -1  12   3       73.48       68.84      4.31 o 
   0  12   3        7.60        9.05      2.87 o 
   1  12   3      154.86      149.19      8.68 o 
   2  12   3        6.07        9.49      2.74 o 
   3  12   3        2.60        0.88      1.92 o 
   4  12   3        2.10        0.31      3.18 o 
  -4  13   3        4.07        2.28      3.78 o 
  -3  13   3        1.81        5.51      3.02 o 
  -2  13   3        8.04        3.32      2.17 o 
  -1  13   3       74.44       79.23      6.20 o 
   0  13   3       14.13       17.68      2.61 o 
   1  13   3       74.17       74.21      6.83 o 
   2  13   3       36.31       34.48      4.59 o 
   3  13   3        2.46        3.59      3.16 o 
  -3  14   3        5.07        5.47      2.74 o 
  -2  14   3        0.24        2.65      2.37 o 
  -1  14   3       35.28       35.20      5.39 o 
   0  14   3        7.27        3.31      2.90 o 
   1  14   3        1.26        0.88      1.58 o 
   2  14   3        0.14        0.00      2.62 o 
   3  14   3        1.15        0.00      2.78 o 
  -3  15   3        5.10        7.47      3.81 o 
  -2  15   3        6.42        5.55      3.47 o 
  -1  15   3        1.15        3.81      3.24 o 
   0  15   3       27.67       29.99      5.34 o 
   1  15   3       10.01        3.41      4.00 o 
   2  15   3        2.15        1.75      3.78 o 
   3  15   3        4.13        5.90      5.01 o 
  -3  16   3        0.19        0.00      4.61 o 
  -2  16   3        0.49        3.03      3.41 o 
  -1  16   3        0.62        3.61      3.75 o 
   0  16   3      110.85      116.14     11.40 o 
   1  16   3        1.76        4.50      3.44 o 
   2  16   3        0.59        7.96      5.33 o 
  -2  17   3        0.06        7.61      4.16 o 
  -1  17   3        2.41        6.19      4.01 o 
   0  17   3        6.15       15.33      5.72 o 
   1  17   3        4.43        3.72      3.70 o 
   2  17   3        0.07        0.00      3.05 o 
  -1  18   3        6.10        4.54      4.20 o 
   0  18   3        0.56        0.22      3.38 o 
   1  18   3        2.92        5.48      4.17 o 
  -5   0   4        0.02        0.00      4.68 o 
  -4   0   4        5.05        9.16      4.24 o 
  -3   0   4       18.89       19.08      5.30 o 
  -2   0   4      133.60      142.79      9.35 o 
  -1   0   4        2.65        0.50      1.64 o 
   0   0   4       45.39       41.91      7.95 o 
   1   0   4       14.82       13.94      2.10 o 
   2   0   4       66.85       76.43      9.26 o 
   3   0   4        3.73        4.02      2.58 o 
   4   0   4        3.33        0.00      3.13 o 
   5   0   4        5.16       10.32      7.67 o 
  -5   1   4       44.35       37.92      6.49 o 
  -4   1   4       15.80       19.27      2.35 o 
  -3   1   4        0.39        2.07      1.73 o 
  -2   1   4      127.70      130.33      4.87 o 
  -1   1   4       69.12       68.53      2.04 o 
   0   1   4        1.72        7.16      1.87 o 
   1   1   4       46.69       47.84      2.28 o 
   2   1   4       84.03       80.72      3.97 o 
   3   1   4        2.30        1.31      1.40 o 
   4   1   4        6.53       15.65      4.49 o 
   5   1   4       19.17       24.27      5.65 o 
  -5   2   4        4.85        8.36      5.78 o 
  -4   2   4       49.29       43.28      4.38 o 
  -3   2   4        4.42        6.71      1.70 o 
  -2   2   4       30.66       29.88      2.09 o 
  -1   2   4      234.59      244.07      8.03 o 
   0   2   4       64.83       64.33      4.45 o 
   1   2   4       39.15       48.06      4.98 o 
   2   2   4        3.55        3.94      1.35 o 
   3   2   4        3.12        2.53      1.72 o 
   4   2   4       14.33       15.45      4.47 o 
   5   2   4        1.61        0.00      3.41 o 
  -5   3   4        2.51        8.57      4.68 o 
  -4   3   4       64.30       63.82      6.51 o 
  -3   3   4        1.06        1.73      2.06 o 
  -2   3   4       21.92       24.66      2.19 o 
  -1   3   4       85.97       87.38      3.17 o 
   0   3   4        9.89        9.60      1.00 o 
   1   3   4       71.94       68.00      3.10 o 
   2   3   4       19.98       22.60      2.28 o 
   3   3   4        0.52        2.02      1.64 o 
   4   3   4       21.80       23.43      4.59 o 
   5   3   4        2.69        0.00      2.50 o 
  -5   4   4        0.19        0.93      2.88 o 
  -4   4   4       26.37       21.34      3.24 o 
  -3   4   4       12.23       16.66      2.26 o 
  -2   4   4        8.22       10.08      1.76 o 
  -1   4   4       31.21       35.49      3.16 o 
   0   4   4       13.87       14.41      1.60 o 
   1   4   4       27.69       25.74      2.46 o 
   2   4   4        7.39       14.45      2.24 o 
   3   4   4       19.69       21.50      2.36 o 
   4   4   4        6.66        5.35      3.11 o 
   5   4   4        0.61        0.67      2.85 o 
  -5   5   4        0.33        0.00      2.87 o 
  -4   5   4        3.59        0.71      1.83 o 
  -3   5   4      193.21      190.13      9.53 o 
  -2   5   4        0.15        1.51      1.80 o 
  -1   5   4       10.33       10.82      1.57 o 
   0   5   4      285.91      289.33      8.33 o 
   1   5   4        8.34        7.41      1.55 o 
   2   5   4        0.38        0.52      1.36 o 
   3   5   4       47.36       42.36      3.65 o 
   4   5   4        1.05        4.01      3.58 o 
  -5   6   4        1.06        0.00      3.21 o 
  -4   6   4        1.06        0.63      2.65 o 
  -3   6   4      119.71      118.19      6.62 o 
  -2   6   4        7.42        9.34      3.16 o 
  -1   6   4       55.48       52.68      3.05 o 
   0   6   4       75.79       79.07      3.74 o 
   1   6   4       20.15       21.35      2.32 o 
   2   6   4        1.08        3.33      1.78 o 
   3   6   4       26.10       30.38      4.61 o 
   4   6   4        1.35        0.00      2.16 o 
  -5   7   4        1.36        1.62      3.13 o 
  -4   7   4       14.25       11.09      3.36 o 
  -3   7   4       66.83       64.34      4.93 o 
  -2   7   4        0.09        0.64      1.49 o 
  -1   7   4        2.09        3.57      1.74 o 
   0   7   4        2.83        1.86      1.08 o 
   1   7   4       20.40       21.65      2.45 o 
   2   7   4        4.65        5.94      3.00 o 
   3   7   4       15.78       18.42      2.92 o 
   4   7   4        4.95        6.53      2.71 o 
  -4   8   4        5.92        5.96      2.81 o 
  -3   8   4        2.69        0.07      1.79 o 
  -2   8   4       86.52       83.37      4.96 o 
  -1   8   4        6.64        8.92      1.80 o 
   0   8   4       16.02       16.74      2.02 o 
   1   8   4       47.17       53.61      3.66 o 
   2   8   4       21.06       24.68      2.98 o 
   3   8   4        1.68        0.77      1.37 o 
   4   8   4        6.52        7.61      4.70 o 
  -4   9   4        4.28        1.54      2.80 o 
  -3   9   4        5.63        3.88      1.86 o 
  -2   9   4      165.17      160.81     10.54 o 
  -1   9   4       32.47       37.87      3.39 o 
   0   9   4        7.08        9.79      1.91 o 
   1   9   4       36.89       37.32      3.85 o 
   2   9   4       29.17       33.04      3.52 o 
   3   9   4        0.84        0.00      1.85 o 
   4   9   4        4.52        1.64      2.34 o 
  -4  10   4        3.55        2.09      2.64 o 
  -3  10   4       13.11       15.90      3.13 o 
  -2  10   4       84.77       81.87      5.71 o 
  -1  10   4        4.89        7.65      2.02 o 
   0  10   4        3.24        3.27      1.94 o 
   1  10   4       18.16       19.46      2.94 o 
   2  10   4       12.72       12.05      3.69 o 
   3  10   4        0.66        4.41      2.01 o 
   4  10   4        0.31        0.00      3.11 o 
  -4  11   4        2.06        4.09      3.61 o 
  -3  11   4        0.69        0.77      1.61 o 
  -2  11   4       21.29       20.63      3.20 o 
  -1  11   4       27.84       29.89      3.18 o 
   0  11   4        1.41        0.00      2.04 o 
   1  11   4       11.41       13.18      2.33 o 
   2  11   4       15.83       13.47      2.51 o 
   3  11   4        6.52        5.59      2.69 o 
   4  11   4        0.73        0.61      2.94 o 
  -4  12   4        2.59        4.04      3.46 o 
  -3  12   4        0.27        0.00      2.50 o 
  -2  12   4       15.06       20.28      4.23 o 
  -1  12   4       76.79       67.69      5.77 o 
   0  12   4        3.71        9.88      4.01 o 
   1  12   4       14.97       20.76      3.02 o 
   2  12   4       18.77       27.87      3.89 o 
   3  12   4        2.39        6.02      5.20 o 
  -3  13   4        3.36        3.61      2.85 o 
  -2  13   4        3.05        3.45      2.50 o 
  -1  13   4       73.27       70.65      5.95 o 
   0  13   4        3.93        5.13      3.56 o 
   1  13   4       17.82       15.78      3.11 o 
   2  13   4        1.38        3.40      2.67 o 
   3  13   4        0.42        0.00      3.67 o 
  -3  14   4        0.17        0.00      2.37 o 
  -2  14   4        0.52        2.58      2.20 o 
  -1  14   4       12.60       13.75      3.89 o 
   0  14   4        0.34        0.65      3.66 o 
   1  14   4        3.63        7.56      2.72 o 
   2  14   4        4.51        3.13      2.82 o 
   3  14   4        1.65        1.99      3.24 o 
  -3  15   4        0.31        8.59      4.63 o 
  -2  15   4        0.02        2.28      3.04 o 
  -1  15   4        0.21        2.67      3.02 o 
   0  15   4       66.82       63.89      8.09 o 
   1  15   4        0.30        0.00      2.99 o 
   2  15   4        1.82        1.73      3.12 o 
  -2  16   4        0.23        3.18      3.39 o 
  -1  16   4        2.67        2.79      3.39 o 
   0  16   4       10.89       12.22      4.65 o 
   1  16   4        3.29        0.00      2.86 o 
   2  16   4        0.73        3.49      3.70 o 
  -1  17   4        3.05        6.99      4.40 o 
   0  17   4       18.57       21.92      7.01 o 
   1  17   4        2.01        0.00      2.91 o 
   0  18   4        2.28       10.99      5.42 o 
  -5   0   5        7.00        0.22      4.22 o 
  -4   0   5        9.79        6.78      4.49 o 
  -3   0   5       27.08       28.93      5.67 o 
  -2   0   5        8.14       10.09      2.14 o 
  -1   0   5        0.89        0.26      2.86 o 
   0   0   5       67.30       53.24     16.05 o 
   1   0   5       15.35       14.26      2.60 o 
   2   0   5        0.78        0.00      1.30 o 
   3   0   5        0.77        1.29      2.41 o 
   4   0   5        3.02        2.98      4.44 o 
  -5   1   5        1.61        0.00      2.88 o 
  -4   1   5        5.11        5.55      2.09 o 
  -3   1   5        3.19        4.45      1.56 o 
  -2   1   5       27.55       29.81      2.60 o 
  -1   1   5       10.80       14.90      3.22 o 
   0   1   5       31.06       31.44      3.59 o 
   1   1   5       22.33       21.20      1.70 o 
   2   1   5        0.20        0.00      1.09 o 
   3   1   5        7.98        7.17      2.21 o 
   4   1   5        3.93        0.00      2.96 o 
  -5   2   5        3.80        0.00      3.02 o 
  -4   2   5        1.63        1.41      3.07 o 
  -3   2   5        8.24        8.40      1.93 o 
  -2   2   5        0.08        1.57      1.63 o 
  -1   2   5      115.57       94.45      6.79 o 
   0   2   5       24.40       24.51      3.65 o 
   1   2   5        0.39        0.80      2.23 o 
   2   2   5        8.90       13.00      3.42 o 
   3   2   5        7.36        9.58      3.25 o 
   4   2   5        2.69        1.51      2.54 o 
  -5   3   5        2.40        1.16      3.32 o 
  -4   3   5       14.05       19.94      2.67 o 
  -3   3   5        1.77        0.43      1.23 o 
  -2   3   5        5.58        7.07      2.15 o 
  -1   3   5       18.21       12.81      2.24 o 
   0   3   5        9.00       20.03      3.39 o 
   1   3   5        9.24       12.15      2.08 o 
   2   3   5        7.16        4.42      2.42 o 
   3   3   5        3.38        5.55      2.63 o 
   4   3   5        4.33        4.58      4.59 o 
  -5   4   5        0.96        0.00      3.21 o 
  -4   4   5        3.88        1.50      2.00 o 
  -3   4   5       12.11       13.41      2.17 o 
  -2   4   5       17.98       21.18      2.89 o 
  -1   4   5       32.93       30.32      1.80 o 
   0   4   5        2.11        1.53      0.62 o 
   1   4   5        3.96        9.41      1.58 o 
   2   4   5        3.73        2.57      2.37 o 
   3   4   5        3.07        1.02      1.46 o 
   4   4   5        2.33        3.78      3.47 o 
  -4   5   5        0.05        1.11      2.05 o 
  -3   5   5        4.03        5.17      1.98 o 
  -2   5   5       35.68       34.88      3.27 o 
  -1   5   5        0.79        3.37      2.00 o 
   0   5   5       28.34       28.26      2.13 o 
   1   5   5       26.72       35.65      4.66 o 
   2   5   5       37.80       38.68      3.47 o 
   3   5   5       10.72       15.51      2.62 o 
   4   5   5        1.14        2.96      3.09 o 
  -4   6   5        0.40        3.07      2.56 o 
  -3   6   5        6.39        2.07      2.35 o 
  -2   6   5       42.32       44.75      3.42 o 
  -1   6   5        2.48        2.90      1.98 o 
   0   6   5       18.25       17.31      1.92 o 
   1   6   5        3.70        3.63      1.43 o 
   2   6   5        1.63        0.83      1.47 o 
   3   6   5        0.93        4.31      2.60 o 
   4   6   5        1.52        0.00      3.21 o 
  -4   7   5        5.48        8.74      4.45 o 
  -3   7   5        4.22        7.33      2.61 o 
  -2   7   5       18.89       18.07      2.57 o 
  -1   7   5        2.43        3.00      1.47 o 
   0   7   5        0.76        1.67      1.24 o 
   1   7   5       29.99       32.70      2.91 o 
   2   7   5       10.33        9.68      2.25 o 
   3   7   5        7.70       10.04      2.74 o 
   4   7   5        3.12        3.30      3.40 o 
  -4   8   5        1.17        0.00      2.65 o 
  -3   8   5       14.40       17.12      4.45 o 
  -2   8   5        3.85        2.21      2.18 o 
  -1   8   5        0.85        3.74      1.91 o 
   0   8   5        3.66        4.44      1.73 o 
   1   8   5        1.40        0.00      1.13 o 
   2   8   5        7.64       11.85      2.58 o 
   3   8   5        4.73        2.36      2.03 o 
   4   8   5        5.41       12.53      5.44 o 
  -4   9   5        0.28        0.00      2.61 o 
  -3   9   5       16.08       19.07      3.04 o 
  -2   9   5       13.16       14.06      3.44 o 
  -1   9   5        0.45        1.08      1.99 o 
   0   9   5        2.22        2.62      1.62 o 
   1   9   5       18.96       23.68      2.96 o 
   2   9   5        8.88       15.00      3.23 o 
   3   9   5        0.90        1.14      1.82 o 
   4   9   5        0.31        0.00      3.04 o 
  -4  10   5        2.69        0.05      2.32 o 
  -3  10   5       16.59       17.82      3.02 o 
  -2  10   5        8.95       12.14      2.33 o 
  -1  10   5        0.46        1.45      2.64 o 
   0  10   5        6.82        7.79      3.25 o 
   1  10   5        3.14        5.66      2.39 o 
   2  10   5        5.73        7.42      4.26 o 
   3  10   5       10.51        8.41      2.52 o 
  -3  11   5        0.08        0.00      1.80 o 
  -2  11   5        0.44        3.32      1.85 o 
  -1  11   5       16.62       13.95      3.44 o 
   0  11   5        0.49        7.74      2.04 o 
   1  11   5        1.20        1.47      1.90 o 
   2  11   5       10.25        9.46      2.22 o 
   3  11   5        6.03        7.15      5.44 o 
  -3  12   5        1.31        2.73      2.96 o 
  -2  12   5        0.08        1.76      2.44 o 
  -1  12   5       15.41       21.72      3.05 o 
   0  12   5        0.23        2.85      2.18 o 
   1  12   5        3.00        1.42      1.96 o 
   2  12   5        4.61        0.00      2.14 o 
   3  12   5        0.86        1.62      3.06 o 
  -3  13   5        0.12        8.60      3.25 o 
  -2  13   5        0.10        3.62      2.52 o 
  -1  13   5       10.91        6.35      3.09 o 
   0  13   5        0.31        2.41      1.99 o 
   1  13   5        0.95        0.87      2.11 o 
   2  13   5        4.67        3.82      3.04 o 
   3  13   5        1.66        3.24      3.63 o 
  -2  14   5        1.92        1.69      3.11 o 
  -1  14   5        1.45        0.00      2.71 o 
   0  14   5       10.80        7.51      3.22 o 
   1  14   5        1.39        4.80      2.89 o 
   2  14   5        4.76        8.07      3.63 o 
  -2  15   5        1.08        2.15      3.14 o 
  -1  15   5        0.64        9.42      4.27 o 
   0  15   5        6.97        4.75      3.33 o 
   1  15   5        0.38        1.87      2.92 o 
   2  15   5        3.12        0.00      3.02 o 
  -1  16   5        0.02        2.50      3.43 o 
   0  16   5        8.96        3.68      3.35 o 
   1  16   5        1.23        1.47      2.92 o 
  -4   0   6        2.30        6.70     12.55 o 
  -3   0   6        0.23        0.00      4.41 o 
  -2   0   6        0.00        0.00      4.24 o 
  -1   0   6       22.25       17.83      5.37 o 
   0   0   6      179.35      160.65     14.94 o 
   1   0   6       98.12      103.86     11.69 o 
   2   0   6        1.15        0.85      2.69 o 
   3   0   6        5.58        4.40      2.52 o 
   4   0   6        2.35        0.00      3.70 o 
  -4   1   6        8.15       12.41      6.09 o 
  -3   1   6       17.83       23.26      4.26 o 
  -2   1   6        3.15        0.00      1.79 o 
  -1   1   6       15.65       18.42      4.07 o 
   0   1   6      158.91      137.48      9.24 o 
   1   1   6       39.43       42.60      5.46 o 
   2   1   6        4.37        5.15      1.70 o 
   3   1   6        8.57        6.00      1.88 o 
   4   1   6        0.40        3.39      2.96 o 
  -4   2   6        6.11       11.57      6.50 o 
  -3   2   6       19.59       21.41      5.02 o 
  -2   2   6        4.36        0.00      2.10 o 
  -1   2   6      108.72      116.95      9.13 o 
   0   2   6       67.19       59.96      6.40 o 
   1   2   6        7.42       15.50      4.10 o 
   2   2   6       13.04       12.79      2.12 o 
   3   2   6        0.66        2.84      1.74 o 
   4   2   6        1.57        0.83      2.60 o 
  -4   3   6        1.73        0.53      2.20 o 
  -3   3   6        9.02        8.11      4.43 o 
  -2   3   6        9.16       15.37      3.95 o 
  -1   3   6      138.40      123.72      9.61 o 
   0   3   6       34.27       35.38      4.98 o 
   1   3   6       66.68       78.70      7.43 o 
   2   3   6       26.99       27.46      2.90 o 
   3   3   6        0.19        3.44      1.81 o 
   4   3   6        0.35        0.00      2.27 o 
  -4   4   6        2.07        1.58      3.34 o 
  -3   4   6        2.15        7.00      3.49 o 
  -2   4   6       35.91       31.17      5.27 o 
  -1   4   6       16.14       22.00      4.37 o 
   0   4   6       45.25       41.51      5.91 o 
   1   4   6       64.56       66.53      6.64 o 
   2   4   6       20.45       22.14      2.63 o 
   3   4   6        3.50        0.63      1.51 o 
   4   4   6        1.13        0.00      3.28 o 
  -4   5   6        4.40        0.00      3.51 o 
  -3   5   6        0.36        5.01      6.38 o 
  -2   5   6       44.95       49.79      6.26 o 
  -1   5   6        2.67        4.96      3.38 o 
   0   5   6        5.42        3.36      3.87 o 
   1   5   6       57.21       46.79      3.88 o 
   2   5   6       22.07       24.96      3.14 o 
   3   5   6        0.38        0.00      1.51 o 
   4   5   6        1.16        2.44      3.01 o 
  -4   6   6        0.64        2.94      4.06 o 
  -3   6   6        0.53        0.00      4.39 o 
  -2   6   6       99.05      105.61      9.16 o 
  -1   6   6       37.47       33.93      5.02 o 
   0   6   6        2.34        1.99      2.40 o 
   1   6   6       26.07       21.59      2.64 o 
   2   6   6        7.81       11.83      2.56 o 
   3   6   6        4.05        1.58      1.87 o 
  -4   7   6        0.63        2.40      4.01 o 
  -3   7   6        5.41        1.56      2.98 o 
  -2   7   6       30.59       28.91      3.97 o 
  -1   7   6       21.48       23.39      2.90 o 
   0   7   6        1.05        0.48      1.76 o 
   1   7   6       19.85       14.60      2.76 o 
   2   7   6       28.00       24.73      4.28 o 
   3   7   6        4.66        2.09      2.33 o 
  -4   8   6        2.80        5.05      4.25 o 
  -3   8   6        5.80        9.14      3.24 o 
  -2   8   6        1.38        4.29      2.55 o 
  -1   8   6       17.74       18.38      4.70 o 
   0   8   6        7.21        2.56      1.87 o 
   1   8   6       10.67        8.24      1.93 o 
   2   8   6       24.97       17.33      4.27 o 
   3   8   6        1.43        1.07      2.26 o 
  -3   9   6       44.32       43.26      6.09 o 
  -2   9   6        6.90        1.62      2.11 o 
  -1   9   6       12.28       18.58      2.98 o 
   0   9   6       11.75       12.01      2.37 o 
   1   9   6        1.30        0.00      1.64 o 
   2   9   6        6.36        9.91      2.77 o 
   3   9   6        6.04        2.05      2.67 o 
  -3  10   6        5.82        5.03      3.09 o 
  -2  10   6        5.16        2.21      2.36 o 
  -1  10   6        6.28        6.86      2.71 o 
   0  10   6       18.66       18.29      2.66 o 
   1  10   6        5.37        7.85      2.34 o 
   2  10   6        1.93        4.06      2.60 o 
   3  10   6       14.03       18.82      9.31 o 
  -3  11   6        2.23        1.92      2.94 o 
  -2  11   6        5.16        1.97      2.40 o 
  -1  11   6        1.11        1.90      2.13 o 
   0  11   6       11.28        7.51      2.70 o 
   1  11   6        2.42        1.79      1.96 o 
   2  11   6        1.95        0.97      2.36 o 
  -3  12   6        2.87        0.00      3.74 o 
  -2  12   6        3.68        7.40      2.99 o 
  -1  12   6        6.36        3.94      2.48 o 
   0  12   6        6.86        2.87      1.92 o 
   1  12   6        1.04        2.30      2.45 o 
   2  12   6        0.80        1.60      2.89 o 
  -2  13   6        1.39        0.00      4.07 o 
  -1  13   6        5.73        9.39      4.23 o 
   0  13   6        6.54        5.53      3.25 o 
   1  13   6        0.74        0.01      3.08 o 
   2  13   6        4.79        5.70      3.65 o 
  -2  14   6        1.96        6.61      6.42 o 
  -1  14   6        2.58       10.33      4.81 o 
   0  14   6        2.79       11.70      9.68 o 
   1  14   6        2.57        0.00      3.42 o 
  -1  15   6        2.62        6.48      6.40 o 
   0  15   6        1.03        0.00      3.24 o 
  -4   0   7        1.46        0.25      3.22 o 
  -3   0   7        5.62        0.00      3.45 o 
  -2   0   7        0.54        5.47      5.04 o 
  -1   0   7        2.83        0.00      2.94 o 
   0   0   7       93.36      104.06     12.51 o 
   1   0   7       16.77       18.76     13.49 o 
   2   0   7        6.08       10.98      5.40 o 
   3   0   7        6.57        4.23      4.66 o 
  -4   1   7        1.80        0.04      2.89 o 
  -3   1   7       10.42        4.70      3.51 o 
  -2   1   7        4.63        8.48      3.70 o 
  -1   1   7       10.92       16.51      4.33 o 
   0   1   7      152.14      158.22     12.01 o 
   1   1   7        0.83        2.23      2.78 o 
   2   1   7        1.15        2.67      2.94 o 
   3   1   7        4.06        1.60      2.39 o 
  -4   2   7        2.69        2.85      3.82 o 
  -3   2   7        0.98        0.00      2.76 o 
  -2   2   7        2.95        3.51      4.88 o 
  -1   2   7       56.01       54.89      6.96 o 
   0   2   7       23.08       19.67      4.54 o 
   1   2   7        8.73        4.33      5.41 o 
   2   2   7        1.44        1.38      2.33 o 
   3   2   7        0.44        2.78      2.77 o 
  -4   3   7        1.88       12.47     12.19 o 
  -3   3   7        3.95        6.18      5.71 o 
  -2   3   7        4.83        6.07      6.31 o 
  -1   3   7       77.48       79.19      8.11 o 
   0   3   7        4.34        1.72      4.27 o 
   1   3   7       87.01      103.94      9.55 o 
   2   3   7        6.21        5.46      3.30 o 
   3   3   7        0.05        0.90      2.41 o 
  -4   4   7        1.13        3.07      4.35 o 
  -3   4   7        1.02        0.00      2.52 o 
  -2   4   7        1.19        4.50      3.40 o 
  -1   4   7       26.33       36.18      5.75 o 
   0   4   7        3.58        2.35      3.92 o 
   1   4   7       31.43       33.99      5.62 o 
   2   4   7        8.07        0.00      3.27 o 
   3   4   7        2.22        1.28      2.94 o 
  -3   5   7        0.19        0.66      4.25 o 
  -2   5   7       55.06       54.28      7.29 o 
  -1   5   7        4.82        6.10      4.99 o 
   0   5   7        3.61       10.95      4.00 o 
   1   5   7       19.50       23.10      4.92 o 
   2   5   7        5.79        9.54      4.07 o 
   3   5   7        1.58        2.83      2.86 o 
  -3   6   7        0.48        1.73      3.40 o 
  -2   6   7       18.49       22.33      5.25 o 
  -1   6   7        5.63       16.74      4.13 o 
   0   6   7        0.24        0.00      2.43 o 
   1   6   7        3.97       12.09      5.07 o 
   2   6   7       16.57       20.62      5.43 o 
   3   6   7        0.86        0.00      3.36 o 
  -3   7   7        0.20        0.00      3.47 o 
  -2   7   7       18.60       25.79      5.41 o 
  -1   7   7       22.19       21.39      5.03 o 
   0   7   7        6.57       20.01      4.51 o 
   1   7   7        8.70       13.38      4.15 o 
   2   7   7       26.94       18.82      4.75 o 
   3   7   7        1.16        0.00      4.72 o 
  -3   8   7        9.45        6.82      3.94 o 
  -2   8   7        1.45        0.00      2.97 o 
  -1   8   7        8.78        5.72      3.82 o 
   0   8   7        3.26        1.00      2.86 o 
   1   8   7        2.55        0.00      2.34 o 
   2   8   7        8.52        3.47      3.34 o 
  -3   9   7        9.57        8.02      4.25 o 
  -2   9   7        2.69        0.99      2.87 o 
  -1   9   7        5.30        7.47      3.88 o 
   0   9   7        2.29        3.09      2.98 o 
   1   9   7        1.22        6.18      3.64 o 
   2   9   7        2.34        2.59      3.08 o 
  -2  10   7        3.66        0.35      2.55 o 
  -1  10   7        0.75        4.80      4.38 o 
   0  10   7        7.30       12.91      4.18 o 
   1  10   7        1.49        1.54      2.83 o 
   2  10   7        0.85        6.73      5.93 o 
  -2  11   7        0.64        5.07      3.73 o 
  -1  11   7        0.78        5.86      3.72 o 
   0  11   7       13.75       10.19      4.20 o 
   1  11   7        0.80        0.12      2.38 o 
   2  11   7        0.08        3.04      4.42 o 
  -2  12   7        0.15        7.55      4.84 o 
  -1  12   7        1.40        0.30      2.76 o 
   0  12   7        4.58        0.00      2.83 o 
   1  12   7        0.25        0.00      3.24 o 
  -1  13   7        1.32        5.82      6.05 o 
   0  13   7        0.49        4.84      4.63 o 
  -3   0   8        2.67        0.20      5.75 o 
  -2   0   8        0.27        5.92      7.99 o 
  -1   0   8        1.08        7.75      7.16 o 
   0   0   8        3.87        2.61      4.35 o 
   1   0   8        0.00        0.00      4.33 o 
   2   0   8        0.40        0.00      4.62 o 
  -3   1   8        1.51        3.65      3.66 o 
  -2   1   8        1.52        2.69      6.45 o 
  -1   1   8        1.93        0.93      2.87 o 
   0   1   8        3.21        3.24      6.12 o 
   1   1   8        1.33        1.70      3.10 o 
   2   1   8        0.01        1.54      3.14 o 
  -3   2   8        0.83        0.00      3.38 o 
  -2   2   8        0.85        3.69      3.55 o 
  -1   2   8        0.59        2.16      3.68 o 
   0   2   8        0.18        0.00      2.25 o 
   1   2   8        2.50        1.13      2.81 o 
   2   2   8        1.38        3.17      3.22 o 
  -3   3   8        0.34        0.68      3.85 o 
  -2   3   8        1.78        5.26      3.97 o 
  -1   3   8        1.13        2.51      3.17 o 
   0   3   8        1.82        0.07      2.54 o 
   1   3   8        7.05        8.32      4.11 o 
   2   3   8        1.67        2.57      3.41 o 
  -3   4   8        0.57        0.45      3.30 o 
  -2   4   8        4.03        1.86      3.41 o 
  -1   4   8        4.29        0.28      2.46 o 
   0   4   8        3.66        0.00      3.06 o 
   1   4   8        1.49        5.03      3.70 o 
   2   4   8        3.58        4.95      3.86 o 
  -3   5   8        0.19        1.61      3.67 o 
  -2   5   8        0.35        0.94      3.07 o 
  -1   5   8        0.20        1.94      3.94 o 
   0   5   8        2.39        3.25      3.42 o 
   1   5   8        1.93        0.01      2.48 o 
   2   5   8        4.96        0.00      3.54 o 
  -2   6   8        3.51        4.10      4.51 o 
  -1   6   8        5.17        6.33      3.83 o 
   0   6   8        3.35        4.72      3.55 o 
   1   6   8        3.55        0.87      2.75 o 
   2   6   8        3.01        2.73      3.38 o 
  -2   7   8        0.53        6.27      5.31 o 
  -1   7   8        4.81        3.75      3.39 o 
   0   7   8        1.49        1.33      2.90 o 
   1   7   8        2.86        9.67      4.85 o 
   2   7   8        6.63        6.98      4.49 o 
  -2   8   8        2.43        1.77      3.20 o 
  -1   8   8        1.24        6.72      4.66 o 
   0   8   8        0.65        7.67      3.91 o 
   1   8   8        1.76        2.32      3.27 o 
  -1   9   8        2.35        0.00      2.77 o 
   0   9   8        0.36        0.13      2.73 o 
   1   9   8        1.52        5.11      4.66 o 
  -1  10   8        0.53        2.45      3.95 o 
   0  10   8        2.85        0.00      2.99 o 
  -2   0   9       10.97        4.82      9.27 o 
  -1   0   9        9.28       20.94      8.49 o 
   0   0   9        4.11        8.22      6.76 o 
   1   0   9        3.00        4.57      8.44 o 
  -2   1   9        0.21        2.03      4.56 o 
  -1   1   9        0.49        4.82      3.83 o 
   0   1   9        0.19        0.00      3.23 o 
   1   1   9       10.82       27.34      6.73 o 
  -2   2   9        2.32        0.00      4.17 o 
  -1   2   9        8.06        6.65      5.40 o 
   0   2   9        6.54        6.78      4.85 o 
   1   2   9        0.54        0.00      3.01 o 
  -1   3   9        0.63        2.44      4.01 o 
   0   3   9        7.02       14.16      6.11 o 
   1   3   9        1.60        4.88      4.25 o 
  -1   4   9        4.85        8.19      5.31 o 
   0   4   9        2.60        1.66      3.46 o 
   1   4   9        1.79        0.00      4.04 o 
  -1   5   9        0.66        2.71      4.58 o 
   0   5   9        7.88        7.40      4.39 o 
   0   6   9        0.74        0.00      3.32 o 
                                                 
